# Supplementary material for: Data and the associated R code used to estimate health and economic burden of neurocysticercosis in India
Source: Data Brief. 2016 Mar 9;7:571–81. doi: 10.1016/j.dib.2016.02.079 (PMC4802432; doi:10.1016/j.dib.2016.02.079)
Supplement: Supplementary file 2 — Supplementary material [file mmc2.zip › R-code.r]

# ##########################################################################
# # The R code used for estimating health and economic impact of neurocysticercosis (NCC)-associated active epilepsy in India
################################################################################
# input data:
################################################################################
rm(list=ls());

set.seed(123) 

n_iterations = 10000;

#Population [5]
human.popn = c(586956057,246507391,162808196,214297929)  # (North India rural,South India rural, South India urban and North India urban) 
sex.ratio = c(1000,933) # male:female   [6]
sex.prop = sex.ratio/sum(sex.ratio);
# Age X sex(male,female) 
# 0-4 years, 5-14 years, 15-44 years, 45-59 years and >60 years  
age.prop=matrix(c(0.103,0.099,
				0.222,	0.214,
				0.489,	0.489,
				0.119,	0.121,
				0.07,	0.075),ncol=2,byrow=T);
#age at onset of disease (means of all age groups)   
age.onset.disease = matrix (c(2,
                              9.5,
                              29.5,
                              52,
                              82.5), ncol=1,byrow=T);
# Prevalence of infection: [7,8] 
# alpha and beta parameters for the respective beta distribution: a = x+1; b =n-x+1
ncc.prev.para=matrix(c(50, 14038,
					40, 38067,
					17, 12497,
					21.10256,4606.11806),ncol=2,byrow=T);   
#age.prev.prop [9]
age.prev.prop=matrix(c(0.001,                                                 
                   	0.19047619,
					0.53868254,
					0.174603175,
					0.095238095), ncol=1,byrow=T);
# Proportion seeking medical attention [10]
seek.attn=matrix(c(0.20,
                   0.40,
                   0.62,
                   0.80,
                   1.0), ncol=1,byrow=T);
# Epilepsy disability weight for people receiving medical treatment [4]
# Beta distribution parameters for five age groups
epilepsy.rbeta=matrix(c(1.5, 35,
				1.5, 21.6,
				1.5, 21.6,
				1.5, 21.6,
				1.5, 21.6),ncol=2,byrow=T);
# Epilepsy disability weight for people not receiving medical treatment [4]
# Beta distribution parameters for five age groups
epilepsy.not.rbeta=matrix(c(3, 27.3,
				3, 17,
				3, 17,
				3, 17,
				3, 17),ncol=2,byrow=T);
# Average.duration.disability (male and female)  [4] 
duration.disability=matrix(c(1.4, 1.6,
				2, 3.1,
				3.6, 5.9,
				2.8, 6,
				1.6,2.8),ncol=2,byrow=T);
# # Epilepsy case fatality beta distribution   [11] 
# case.fatality.epilepsy <-rbeta(n=n_iterations, 3, 171); # 3=2+1 AND  171=173-3+1 

# Epilepsy case fatality beta distribution
case.fatality.epilepsy <-rbeta(n=n_iterations, 6, 169); # 6=5+1 AND 169=173-5+1 


# Standard life expectancy      [12] 
# Uniform distribution parameters for five age groups
life.expectancy=matrix(c(86.02, 82.24,
 81.25, 72.29,
 71.29,42.77, 
 41.8, 28.73, 
 27.81, 1.63),nrow=5,byrow=T);
						

################################################################################
# Analysis
################################################################################
# Set up arrays to store data 
yld.receiving=yld.not.receiving=yll0=yld0=DALY0=
simple.yld.receiving=simple.yld.not.receiving=simple.yll0=simple.DALY0=
arr.ncc.receiving.rx=arr.ncc.not.receiving.rx=arr.no.deaths.ncc=
array(NA,c(n_iterations,4,2,5)) # n_iterations,region,sex,age

#Helper function
f <- function(x, K, C = 0.1658, beta =0.04, r, a){
	K*C*x*exp(-beta*x)*exp(-r*(x-a))+
	(1-K)*exp(-r*(x-a))
  }
 
# Burden calculation
Integrate <-
function(f, lower, upper, K, r, a) {
  mapply(function(...) integrate(...)$value,
         lower = lower, upper = upper, a = a,
         MoreArgs = list(f = f, K = K, r = r))
}

burden <-
function(N, DW, A, L, K, r, a) {
  N * DW * Integrate(f, lower = A, upper = A+L, K = K, r = r, a = a)
}


## choose any ONE scenario
iscenario=1
K=0;r=0   # DALY[0;0]
# iscenario=2
# K=1;r=0  # DALY[1;0]
# iscenario=3
# K=0;r=0.03 # DALY[0;.03]
# iscenario=4
# K=1;r=0.03 # DALY[1;.03]
# Calculate yld and yll for each region, sex and age group
for(iregion in 1:4){
	# Prevalence beta distributions for four regions
	ncc.prev = rbeta(n_iterations, ncc.prev.para[iregion,1], ncc.prev.para[iregion,2]); 
	no.prev.cases = human.popn[iregion]*ncc.prev;	
	for(iage in 1:5){
		# Prevalence by age 
		no.prev.cases.age = no.prev.cases*age.prev.prop[iage] 
		# Life expectancy at death
		std.life.expectancy.death <- runif(n=n_iterations, min=life.expectancy[iage,2], max=life.expectancy[iage,1]);		
		for(isex in 1:2){
			# For YLD calculation
			no.prev.cases.age.sex=sex.prop[isex]*no.prev.cases.age
			no.inci.cases.age.sex =no.prev.cases.age.sex/duration.disability[iage,isex];
			###### age distribution #####
			N1=ncc.receiving.rx = no.inci.cases.age.sex*seek.attn[3]; ## number of cases
			N2=ncc.not.receiving.rx=no.inci.cases.age.sex-ncc.receiving.rx;
			DW1=epilepsy.disability.receiving.rx= rbeta(n_iterations, epilepsy.rbeta[iage,1],epilepsy.rbeta[iage,2])
			DW2=epilepsy.disability.not.receiving.rx= rbeta(n_iterations, epilepsy.not.rbeta[iage,1],epilepsy.not.rbeta[iage,2])
			DW3 = 1.0
			# For YLL calculation
			N3=no.deaths.ncc = no.inci.cases.age.sex*case.fatality.epilepsy;
			# store these values
			arr.ncc.receiving.rx[,iregion,isex,iage]=N1;
			arr.ncc.not.receiving.rx[,iregion,isex,iage]=N2;
			arr.no.deaths.ncc[,iregion,isex,iage]=N3; 
			A= age.onset.disease[iage]
			L= duration.disability[iage,isex]
			LE = std.life.expectancy.death;
			####
			###SIMPLE FORMULAE # mainly for cross-checking
			simple.YLD.recv = N1*DW1*L
			simple.YLD.not = N2*DW2*L
			simple.YLD2=simple.YLD.recv+simple.YLD.not
			simple.YLL1 = N3*LE
			simple.DALY1=simple.YLD2+simple.YLL1;
			simple.yld.receiving[,iregion,isex,iage]=simple.YLD.recv
			simple.yld.not.receiving[,iregion,isex,iage]=simple.YLD.not;
			simple.yll0[,iregion,isex,iage]=simple.YLL1
			simple.DALY0[,iregion,isex,iage]=simple.DALY1
			## calculate DALY= YLD+YLL using integration
			YLD.recv=burden(N=N1,DW=DW1,A=A,L=L,K=K,r=r,a=A);
			YLD.not=burden(N=N2,DW=DW2,A=A,L=L,K=K,r=r,a=A);
			YLD2=YLD.recv+YLD.not
			YLL1=burden(N=N3,DW=1,A=A,L=LE,K=K,r=r,a=A)  
			DALY1=YLD2+YLL1;
			yld.receiving[,iregion,isex,iage]=YLD.recv
			yld.not.receiving[,iregion,isex,iage]=YLD.not;
			yld0[,iregion,isex,iage]=YLD2     # YLD
			yll0[,iregion,isex,iage]=YLL1     # YLL 
			DALY0[,iregion,isex,iage]=DALY1   # DALY
		}# iage
	}# isex
}# iregion
####################
# dev.off()


median(apply(DALY0, 1, sum))  # total India (absolute)
# [1] 1171018
1000*median(apply(DALY0, 1, sum) / sum(human.popn))  # total India (per 1000)
# [1] 0.9673279
median(apply(DALY0[,1,,], 1, sum))  # NI rural
# [1] 685049.6
median(apply(DALY0[,2,,], 1, sum))  # SI rural
# [1] 84751.22
median(apply(DALY0[,3,,], 1, sum))  # SI urban
# [1] 71906.99
median(apply(DALY0[,4,,], 1, sum))  # NI urban
# [1] 316293.6
median(apply(DALY0[,c(1,4),,], 1, sum))  # NI
# [1] 1007580
median(apply(DALY0[,c(2,3),,], 1, sum))  # SI
# [1] 158344.8
